# Supplementary material for: HIV-Exposed Uninfected Children: A Systematic Review on Psychological Well-Being and Association with School Performances in Africa
Source: Int J Environ Res Public Health. 2023 Jan 31;20(3):2499. doi: 10.3390/ijerph20032499 (PMC9916290; doi:10.3390/ijerph20032499)
Supplement: Supplementary file 1 [file ijerph-20-02499-s001.zip]

Archive with 1 entries (1 files):
- ijerph-1910428-supplementary.pdf
